# Supplementary material for: Multiplex LAMP Detection of the Genus Phytophthora and Four Phytophthora Species P. ramorum, P. lateralis, P. kernoviae, and P. nicotianae, with a Plant Internal Control
Source: Microbes Environ. 2021 Jun 10;36(2):ME21019. doi: 10.1264/jsme2.ME21019 (PMC8209452; doi:10.1264/jsme2.ME21019)
Supplement: Supplementary file 2 — Supplementary Material 2 [file 36_21019_s2.xlsx]

## Sheet: Table S1
	Table S1 Isolates used in this study.
	Clade (Abad et al., 2019)	Species	Isolate	Host (Scientific name)	Host (Common name)	Location	Examined primer sets
							P. ramorum-specific primer	P. lateralis-specific primer	P. kernoviae-specific primer
	Phytophthora
	1	P. nicotianae	CBS 535.92	-	Soil	Unknown	-	-	-
	1a	P. cactorum	MAFF 731066	Fragaria × ananassa	Strawberry	Iwate, Japan	-	-	-
	1c	P. infestans	MAFF 236324	Solanum lycopersicum	Tomato	Ibaraki, Japan	-	-	-
	2a	P. citrophthora	CBS 950.87	Citrus sp.	Citrus	California, USA	-	-	-
	2b	P. capsici	MAFF 305920	Citrullus lanatus	Watermelon	Shizuoka, Japan	-	-	-
	2c	P. citricola	CH95PHE28	Eustoma grandiflorum	Eustoma	Chiba, Japan	-	-	-
	3a	P. nemorosa	C71	Eustoma grandiflorum	Eustoma	Chiba, Japan	-	-	-
	4	P. palmivora	CH88-1	Oncidium sp.	Dancing lady orchid	Chiba, Japan	-	-	-
	5	P. heveae	WPC P1102	Persea americana	Avocado	Guatemala	-	-	-
	6	P. asparagi	CBS 132095	Asparagus officinalis	Asparagus	Michigan, USA	-	-	-
	6a	P. humicola	WPC P3826	-	Soil	Changhua County, Taiwan	-	-	-
	6b	P. pinifolia	CBS 122924	Pinus radiata	Monterey pine	Bío Bío, Chile	-	-	NT
	7a	P. cambivora	MAFF 305918	Malus domestica	Apple	Hokkaido, Japan	-	-	-
	7b	P. cajani	WPC P3105	Cajanus cajan	Pigeon pea	India	-	-	-
	8a	P. cryptogea	CBS 113.19	Solanum lycopersicum	Tomato	Ireland	-	-	-
		P. drechsleri	WPC P1087	Beta vulgaris ssp. vulgaris convar. vulgaris var. altissima	Sugar beet	California, USA	-	-	NT
		P. erythroseptica	WPC P0340	Solanum tuberosum	Potato	Tasmania, Australia	-	-	-
		P. medicaginis	WPC P7029	Medicago sativa	Alfalfa	California, USA	-	-	NT
		P. pseudocryptogea	CBS 139749	Isopogon buxifolius	-	Great Southern, Western Australia, Australia	-	-	NT
		P. richardiae	CBS 240.30	Zantedeschia aethiopica	Calla lily	USA	-	-	NT
		P. sansomeana	WPC P3163	Silene latifolia ssp. alba	White cockle	New York, USA	-	-	-
		P. trifolii	WPC P6980	Trifolium sp.	Clover	Mississippi, USA	-	-	NT
		P. sp. kelmania	GF649	Gerbera sp.	Gerbera	Gifu, Japan	-	-	NT
	8b	P. brassicae	CBS 179.87	Brassica oleracea	-	The Netherlands	-	-	-
		P. cichorii	CBS 115029	Cichorium intybus var. foliosum	-	The Netherlands	-	-	NT
		P. dauci	CBS 127102	Daucus carota	-	France	-	-	-
		P. lactucae	WPC P19872	Lactuca sativa cv. Paris Island Cos	Romaine lettuce	Attica, Greece	-	-	NT
		P. porri	CBS 140.87	Allium cepa	Onion	Fukuoka, Japan	-	-	NT
		P. primulae	CBS 620.97	Primula vulgaris	Primrose	Germany	-	-	NT
		P. pseudolactucae	CBS 137103	Lactuca sativa	Lettuce	Kagawa, Japan	-	-	NT
	8c	P. foliorum	WPC P10974	Rhododendron sp.	Rhododendron	Tennessee, USA	-	-	-
		P. hibernalis	WPC P3822	Citrus sinensis	Orange	Western Australia, Australia	-	-	NT
		P. lateralis	450	Chamaecyparis lawsoniana	Port Orford cedar	Lawson Creek, Oregon, USA	-	+	NT
			455	Chamaecyparis lawsoniana	Port Orford cedar	Medford, Oregon, USA	-	+	NT
			ATCC 201856	Chamaecyparis lawsoniana	Port Orford cedar	California, USA	NT	+	NT
			WPC P3361	Chamaecyparis lawsoniana	Port Orford cedar	Oregon, USA	-	+	-
		P. ramorum	4123	Rhododendron macrophyllum	Pacific rhododendron	Brookings, Oregon, USA	+	NT	NT
			73101	Notholithocarpus densiflorus	Tanoak	Sebustopol, California, USA	+	NT	NT
			0-16	Quercus agrifolia	California live oak	Marin Municipal Water District, Pumpkin Ridge, Marin County, California, USA	+	NT	NT
			0-217	Rhododendron cv. 'Gomer Waterer'	Rhododendron	Bay Laurel Nursery, Bean Creek Rd, Felton, California, USA	+	NT	NT
			106-0019	Phoradendron serotinum ssp. macrophyllum	-	Los Gatos, California, USA	+	NT	NT
			107-0093	Rhododendron 'Christmas Cheer'	Rhododendron	Kent, Washington, USA	+	NT	NT
			108-0028	Viburnum tinus 'Spring Bouquet'	-	Redmond, Washington, USA	+	NT	NT
			109-0058	Rhododendron 'Dexter's Pink'	Rhododendron	Arlington, Washington, USA	+	NT	NT
			109-0074	Gaultheria shallon	Salal	Gig Harbor, Washington, USA	+	NT	NT
			109-0098	Rhododendron 'Paul Bosley'	Rhododendron	Gig Harbor, Washington, USA	+	NT	NT
			ATCC MYA-2436	Rhododendron macrophyllum	Pacific rhododendron	Santa Cruz County, California, USA	+	NT	NT
			ATCC MYA-3065	-	Plant	Clackamas County, Oregon, USA	+	NT	NT
			ATCC MYA-3239	Viburnum plicatum var. tomentosum 'Mariesii'	Japanese snowball	Clackamas County, Oregon, USA	+	NT	NT
			BBA 15/01-18	Viburnum ×bodnantense 'Dawn'	-	Germany	+	NT	NT
			Cam 5C	Camillia sasanqua 'Bonanza'	-	Knudsen Nursery, Stanislaus County, Oakdale, California, USA	+	NT	NT
			CBS 101330	Viburnum sp.	-	The Netherlands	+	NT	NT
			CBS 101552	-	Water	Germany	+	NT	NT
			CBS 101553	Rhododendron catawbiense	Catawba rosebay	Germany	+	-	-
			O44519	Laurus nobilis	Bay laurel	Sulano County, California, USA	+	NT	NT
			PR-06-021	Pieris japonica	Japanese andromeda	Oregon, USA	+	NT	NT
			PR-07-017	Laurus noblis	Bay laurel	California, USA	+	NT	NT
			PR-07-263	Rhododendron daphnoides	Rhododendron	Oregon, USA	+	NT	NT
			Pr-1	Quercus agrifolia	California live oak	Marin County, California, USA	+	NT	NT
			Pr-155	Notholithocarpus densiflorus	Tanoak	Santa Clara County, California, USA	+	NT	NT
			PRG-1	Rhododendron sp. 'Schneewolke'	Rhododendron	Germany	+	NT	NT
			PRG-4	Rhododendron catawbiense 'Grandiflorum'	Catawba rhododendron	Germany	+	NT	NT
			PRN-3	Rhododendron sp.	Rhododendron	The Netherlands	+	NT	NT
			WSDA 1741	Rhododendron ×griffithianum 'The Honorable Jean Marie de Montague'	Rhododendron	Washington, USA	+	NT	NT
			WSDA 1772	Viburnum plicatum var. tomentosum 'Mariesii'	Japanese snowball	Washington, USA	+	NT	NT
			WSDA 1838	Rhododendron 'Grace Seabrook'	Rhododendron	Washington, USA	+	NT	NT
	8d	P. austrocedri	WPC P16040	Austrocedrus chilensis	Chilean cedar	Chubut, Argentina	-	-	NT
		P. obscura	WPC P19796	-	Soil	Germany	-	-	NT
		P. syringae	FIUm1	Prunus mume	Japanese apricot	Fukui, Japan	-	-	-
	9a	P. aquimorbida	ATCC MYA-4578	-	Water	Virginia, USA	NT	NT	-
		P. chrysanthemi	CBS 123163	Chrysanthemum sp.	Chrysanthemum	Gifu, Japan	NT	NT	-
		P. hydrogena	ATCC MYA-4919	-	Water	Virginia, USA	NT	NT	-
		P. hydropathica	ATCC MYA-4460	-	Water	Virginia, USA	NT	NT	-
		P. irrigata	ATCC MYA-4457	-	Water	Virginia, USA	NT	NT	-
		P. macilentosa	ATCC MYA-4945	-	Water	Mississippi, USA	NT	NT	-
		P. parsiana	C25	Ficus carica	Common fig	Bushehr Province, Iran	NT	NT	-
		P. virginiana	ATCC MYA-4927	-	Water	Virginia, USA	NT	NT	-
		P. sp. cuyabensis	WPC P8213	-	Unknown	Ecuador	NT	NT	-
		P. sp. lagoariana	WPC P8217	-	Unknown	Ecuador	NT	NT	-
	9b	P. insolita	WPC P6195	-	Soil	Taiwan	-	-	-
		P. polonica	CBS 119650	Alnus glutinosa	Common alder	Greater Poland Voivodeship, Poland	NT	NT	-
		P. prodigiosa	CBS 135138	Citrus maxima	Pomelo	Mekong Delta, Vietnam	NT	NT	-
	10a	P. constricta	CBS 125801	-	Soil	Great Southern, Western Australia, Australia	NT	NT	-
		P. fallax	NZFS310L	Eucalyptus delegatensis	Alpine ash	Southland, New Zealand	NT	NT	-
		P. macrochlamydospora	WPC P10263	Glycine max	Soybean	South East Queensland, Queensland, Australia	NT	NT	-
		P. quininea	CBS 407.48	Cinchona officinalis	Lojabark	Region of Tingo María, Peru	NT	NT	-
	10b	P. boehmeriae	WPC P6950	Boehmeria nivea	Ramie	Taiwan	NT	NT	-
		P. gallica	WPC P16826	Quercus robur	Common oak	Grand Est, France	NT	NT	-
		P. intercalaris	CBS 140632	-	Water	Virginia, USA	NT	NT	-
		P. kernoviae	2577	Lomatia myricoides	River lomatia	UK	NT	NT	+
			2654	Vaccinium myrtilus	Bilberry	Merkland Wood, Scotland, UK	NT	NT	+
			CBS 122049	Rhododendron sp.	Rhododendron	UK	NT	NT	+
			CBS 122051	Rhododendron sp.	Rhododendron	UK	NT	NT	+
			CBS 122208	Rhododendron ponticum	Common rhododendron	UK	NT	NT	+
			NZFS 2702	-	Soil	Taupo, New Zealand	NT	NT	+
			P1571	Fagus sylvatica	European beech	England, UK	-	-	+
			Pk-1	Agatnhi australis	Kauri	New Zealand	NT	NT	+
			Pk-2	Annona cherimola	Cherimoya	New Zealand	NT	NT	+
		P. morindae	CBS 121982	Morinda citrifolia 'noni'	Noni	Island of Hawaii, Hawaii	NT	NT	-
	New clade	P. lilii	CBS 135746	Lilium longiflorum	Easter lily	Kagoshima, Japan	-	-	-
		P. stricta	ATCC MYA-4944	-	Water	Mississippi, USA	-	-	-
	Pythium
	A	Py. adhaerens	CBS 520.74	-	Soil	Flevoland, The Netherlands	-	-	-
	B1	Py. myriotylum	NBRC 100113	Phaseolus vulgaris	Kidney bean	Hokkaido, Japan	-	-	-
	B1/B2	Py. pyrilobum	NBRC 107365	-	Water	Gifu, Japan	-	-	-
	B2	Py. dissotocum	MAFF 305576	-	Soil	Chiba, Japan	-	-	-
	D	Py. acanthicum	MAFF 241099	-	Soil	Hokkaido, Japan	-	-	-
	E1	Py. hypogynum	CBS 234.94	-	Soil	Hauts-de-France, France	-	-	-
	E2	Py. middletonii	CBS 528.74	-	Soil	Flevoland, The Netherlands	-	-	-
	F	Py. irregulare	CBS 263.30	Nicotiana sp.	Tobacco	Kentucky, USA	-	-	-
	G	Py. paddicum	MAFF 241108	Triticum aestivum	Bread wheat	Hokkaido, Japan	-	-	-
	H	Py. anandrum	CBS 285.31	Rheum rhaponticum	False rhubarb	Unknown	-	-	-
	I	Py. ultimum var. ultimum	NBRC 100122	Beta vulgaris ssp. vulgaris convar. vulgaris var. altissima	Sugar beet	Hokkaido, Japan	-	-	-
	J	Py. nunn	CBS 808.96	-	Soil	Colorado, USA	-	-	-
	Phytopythium
		Pp. helicoides	NBRC 100107		Miniature rose	Gifu, Japan	-	-	-
	Other soil-borne pathogens
		Aphanomyces cochlioides	GFHT6	Spinacia oleracea	Spinach	Gifu, Japan	-	-	-
		Fusaium oxysporum f. sp. fragariae	MAFF 727510	Fragaria × ananassa	Strawberry	Nara, Japan	-	-	-
		Plasmodiophora brassicae	HY	Brassica rapa ssp. pekinensis	Chinese cabbage	Hyogo, Japan	-	-	-
		Rhizoctonia solani	S02	Sutera sp.	Sutera	Shizuoka, Japan	-	-	-
		Saprolegnia parasitica	NBRC 32708	Salmo trutta	Brown trout	UK	-	-	-
		Sclerotinia sclerotiorum	AiTog	Benincasa hispida	Winter melon	Aichi, Japan	-	-	-
		Verticillium albo-atrum	Vaal 130308	-	Unknown	Japan	-	-	-
	“+”; detected within 60 min, “-”; not detected within 60 min, NT; not tested. *CBS: CBS-KNAW collection, Westerdijk Fungal Biodiversity Institute the Netherland. ATCC: American Type Culture Collection the United States. WPC: World Phytophthora Genetic Resource Collection the United States. BBA: Biologische Bundesanstalt für Landund Forstwirtschaft Germany. WSDA: Washington State Department of Agr…
