# Supplementary material for: Multiplex LAMP Detection of the Genus Phytophthora and Four Phytophthora Species P. ramorum, P. lateralis, P. kernoviae, and P. nicotianae, with a Plant Internal Control
Source: Microbes Environ. 2021 Jun 10;36(2):ME21019. doi: 10.1264/jsme2.ME21019 (PMC8209452; doi:10.1264/jsme2.ME21019)
Supplement: Supplementary file 3 — Supplementary Material 3 [file 36_21019_s3.xlsx]

## Sheet: Supplemental Table S3
	Table S3 Plant samples used in this study and their detection by the plant LAMP primers.
	Group		Order	Family	Scientific name	Common name	Sampled tissue	COX original*	COX modified**	DNA purification***
	Angiospermae	Woody plant (shrub)	Apiales	Pittosporaceae	Pittosporum tobira	Australian laurel	Leaf	+	-	+
			Austrobaileyales	Schisandraceae	Illicium anisatum	Japanese star anise	Leaf	+	+	NT	139
			Buxuales	Buxaceae	Buxus microphylla	Japanese boxwood	Leaf	+	+	NT
			Celastrales	Aquifoliaceae	Ilex aquifolium	Holly	Leaf	+	+	NT
			Celastrales	Celastraceae	Euonymus alatus	Winged spindle	Leaf	+	+	NT
			Chloranthales	Chloranthaceae	Sarcandra glabra	Herba sarcandrae	Leaf	+	+	NT
			Cornales	Hydrangeaceae	Hydrangea macrophylla	Bigleaf hydrangea	Leaf	+	+	NT
			Dipsacales	Caprifoliaceae	Linnaea ×grandiflora	Hybrid Linnaea	Leaf	+	+	NT
					Weigela hortensis	Garden weigela	Leaf	+	+	NT
			Ericales	Ericaceae	Pieris japonica ssp. japonica	Japanese andromeda	Leaf	+	+	NT
					Rhododendron ×pulchrum	-	Leaf	+	+	NT
					Rhododendron indicum	Satsuki azalea	Leaf	+	+	NT
					Rhododendron sp.	Rhododendron	Leaf	+	+	NT
					Vaccinium sp.	Blueberry	Leaf	+	-	+
				Primulaceae	Ardisia crenata	Christmas berry	Leaf	+	+	NT
				Theaceae	Camellia japonica	Common camellia	Leaf	+	+	NT
			Garryales	Garryaceae	Aucuba japonica	Japanese laurel	Leaf	+	+	NT
			Gentianales	Apocynaceae	Nerium oleander var. indicum	Nerium	Leaf	+	+	NT
				Rubiaceae	Gardenia jasminoides	Gardenia	Leaf	+	+	NT
			Lamiales	Lamiaceae	Callicarpa japonica	East Asian beautyberry	Leaf	+	+	NT
					Lavandula sp.	Lavender	Leaf	+	+	NT
					Rosmarinus officinalis	Rosemary	Stem	+	+	NT
				Calycanthaceae	Chimonanthus praecox	Wintersweet	Leaf	+	+	NT
			Malvales	Malvaceae	Hibiscus syriacus	Rose of Sharon	Leaf	+	+	NT
				Thymelaeaceae	Daphne odora	Winter daphne	Leaf	+	+	NT
			Ranunculales	Berberidaceae	Berberis fortunei	Chinese mahonia	Leaf	+	+	NT
					Berberis japonica	Japanese mahonia	Leaf	+	+	NT
					Nandina domestica	Heavenly bamboo	Leaf	+	+	NT
					Nandina domestica 'Otafuku'	Otafuku nandina	Leaf	+	+	NT
			Rosales	Elaeagnaceae	Elaeagnus pungens	Thorny olive	Leaf	+	+	NT
				Rosaceae	Rosa ×odorata	-	Leaf	+	+	NT
			Saxifragales	Hamamelidaceae	Hamamelis japonica	Japanese witch-hazel	Leaf	+	+	NT
				Paeoniaceae	Paeonia suffruticosa	Tree peony	Leaf	+	+	NT
		Woody plant (tree)	Apiales	Araliaceae	Hedera helix	Common ivy	Leaf	+	+	NT
			Aquifoliales	Aquifoliaceae	Ilex rotunda	Kurogane holly	Leaf	+	+	NT
			Arecales	Arecaceae	Trachycarpus fortunei	Chusan palm	Leaf	-	-	-
			Celastrales	Aquifoliaceae	Ilex integra	Elegance female holly	Leaf	+	+	NT
			Cornales	Cornaceae	Cornus florida	Flowering dogwood	Leaf	+	-	-
			Ericales	Ebenaceae	Diospyros kaki	Persimmon	Leaf	+	+	NT
				Pentaphylacaceae	Cleyera japonica	Japanese cleyera	Leaf	+	+	NT
			Fabales	Fabaceae	Acacia baileyana	Cootamundra wattle	Leaf	+	+	NT
					Albizia julibrissin	Persian silk tree	Leaf	+	+	NT
					Robinia pseudoacacia	Locust tree	Leaf	+	+	NT
					Styphnolobium japonicum	Japanese pagoda tree	Leaf	+	+	NT
			Fagales	Betulaceae	Betula platyphylla	Japanese white birch	Leaf	+	+	NT
				Fagaceae	Castanopsis cuspidata	Japanese chinquapin	Leaf	+	+	NT
					Lithocarpus edulis	Japanese stone oak	Leaf	+	+	NT
					Quercus crispula	Japanese oak	Leaf	+	+	NT
					Quercus serrata	Jolcham oak	Leaf	+	+	NT
				Myricaceae	Morella rubra	Chinese bayberry	Leaf	+	+	NT
			Lamiales	Oleaceae	Ligustrum lucidum	Broad-leaf privet	Leaf	+	+	NT
					Olea europaea	Olive	Leaf	+	+	NT
					Osmanthus fragrans var. aurantiacus	Fragrant Olive	Leaf	+	+	NT
				Paulowniaceae	Paulownia tomentosa	Princess tree	Leaf	+	+	NT
			Laurales	Lauraceae	Cinnamomum camphora	Camphor tree	Leaf	+	+	NT
			Magnoliales	Magnoliaceae	Liriodendron tulipifera	Tulip tree	Leaf	+	+	NT
					Magnolia grandiflora	Southern magnolia	Leaf	+	+	NT
					Magnolia obovata	Japanese cucumber tree	Leaf	+	+	NT
			Malpighiales	Euphorbiaceae	Mallotus japonicus	East Asian mallotus	Leaf	+	+	NT
				Salicaceae	Salix babylonica	Babylon willow	Leaf	+	+	NT
					Salix eriocarpa	-	Leaf	-	-	+
			Myrtales	Lythraceae	Lagerstroemia indica	Crape myrtle	Leaf	+	+	NT
					Punica granatum	Pomegranate	Leaf	+	+	NT
			Proteales	Platanaceae	Platanus ×acerifolia	London plane	Leaf	+	+	NT
			Rosales	Cannabaceae	Aphananthe aspera	Scabrous aphananthe	Leaf	+	-	+
				Moraceae	Morus alba	Mulberry	Leaf	+	+	NT
				Rosaceae	Photinia ×fraseri	Japanese photinia	Leaf	-	-	-
				Ulmaceae	Zelkova serrata	Japanese zelkova	Leaf	+	-	+
			Sapindales	Anacardiaceae	Rhus javanica	Chinese sumac	Leaf	+	+	NT
				Meliaceae	Melia azedarach	Chinaberry tree	Leaf	+	+	NT
				Sapindaceae	Acer sp.	Maple	Leaf	+	+	NT
					Aesculus turbinata	Japanese horse-chestnut	Leaf	+	+	NT
				Simaroubaceae	Ailanthus altissima	Tree of heaven	Leaf	+	+	NT
			Saxifragales	Altingiaceae	Liquidambar styraciflua	American sweetgum	Leaf	+	+	NT
				Cercidiphyllaceae	Cercidiphyllum japonicum	Katsura	Leaf	+	+	NT
			Urticales	Moraceae	Ficus elastica	Rubber fig	Leaf	+	+	NT
		Woody vine	Apiales	Araliaceae	Hedera canariensis	Canarian ivy	Leaf	+	+	NT
			Ericales	Actinidiaceae	Actinidia deliciosa	Kiwifruit	Leaf	+	+	NT
			Gentianales	Apocynaceae	Trachelospermum asiaticum	Asiatic jasmine	Leaf	+	+	NT
			Ranunculales	Lardizabalaceae	Akebia quinata	Chocolate vine	Leaf	+	+	NT
			Vitales	Vitaceae	Ampelopsis glandulosa var. heterophylla	Porcelain berry vine	Leaf	+	+	NT
		Herbaceous plant	Alismatales	Araceae	Colocasia esculenta	Taro	Leaf	+	+	NT
			Apiales	Apiaceae	Apium graveolens var. dulce	Celery	Leaf	+	+	NT
			Aristolochiales	Aristolochiaceae	Asarum nipponicum	-	Leaf	+	+	NT
			Asparagales	Amaryllidaceae	Allium fistulosum	Welsh onion	Leaf	+	+	NT
					Lycoris radiata	Red spider lily	Stem	+	+	NT
				Asparagaceae	Asparagus officinalis	Asparagus	Bud	+	+	NT
					Liriope muscari	Big blue lilyturf	Leaf	+	+	NT
				Iridaceae	Gladiolus sp.	Gladiolus	Leaf	+	+	NT
					Iris sanguinea	Japanese iris (Ayame)	Leaf	-	+	NT
				Orchidaceae	Bletilla striata	Hyacinth orchid	Leaf	+	+	NT
			Asterales	Asteraceae	Carthamus tinctorius	Safflower	Leaf	+	+	NT
					Chrysanthemum morifolium	Florist's daisy	Leaf	+	+	NT
					Erigeron philadelphicus	Philadelphia fleabane	Leaf	+	+	NT
					Gazania rigens	Treasure flower	Leaf	+	+	NT
					Zinnia elegans	Youth-and-age	Leaf	+	+	NT
			Brassicales	Brassicaceae	Brassica rapa var. pekinensis	Napa cabbage	Leaf	+	+	NT
			Campanulales	Campanulaceae	Isotoma axillaris	Rock isotome	Leaf	+	+	NT
			Caryophyllales	Amaranthaceae	Spinacia oleracea	Spinach	Leaf	+	+	NT
				Caryophyllaceae	Dianthus caryophyllus	Carnation	Leaf	-	-	-
					Dianthus superbus var. longicalycinus	Carnation	Stem	-	-	-
					Gypsophila elegans	Carnation	Stem	+	-	-
				Nyctaginaceae	Mirabilis jalapa	Marvel of Peru	Leaf	+	-	+
				Phytolaccaceae	Phytolacca americana	American pokeweed	Leaf	-	+	NT
				Polygonaceae	Persicaria longiseta	Oriental lady's thumb	Leaf	+	+	NT
			Commelinales	Commelinaceae	Commelina communis	Asiatic dayflower	Leaf	+	+	NT
			Cucurbitales	Cucurbitaceae	Cucumis sativus	Cucumber	Fruit	+	+	NT
					Cucurbita maxima	Pumpkin	Fruit	+	+	NT
			Dioscoreales	Dioscoreaceae	Dioscorea japonica 'Jinenjo'	East Asian mountain yam	Leaf	+	+	NT
					Dioscorea opposita 'Tukuneimo'	East Asian mountain yam	Leaf	+	+	NT
			Fabales	Fabaceae	Cicer arietinum	Chickpea	Leaf	+	+	NT
			Gentianales	Apocynaceae	Catharanthus roseus	Cape periwinkle	Stem	+	+	NT
				Gentianaceae	Gentiana triflora	Japanese gentian	Leaf	+	+	NT
			Geraniales	Balsaminaceae	Impatiens balsamina	Balsam	Leaf	+	+	NT
			Lamiales	Linderniaceae	Torenia fournieri	Bluewings	Stem	+	+	NT
				Pedaliaceae	Sesamum indicum	Sesame	Seed	+	+	NT
				Plantaginaceae	Antirrhinum majus	Snapdragon	Leaf	+	+	NT
					Plantago asiatica	Chinese plantain	Leaf	-	-	-
			Liliales	Alstroemeriaceae	Alstroemeria sp.	Peruvian lily	Leaf	+	+	+
				Liliaceae	Lilium ‘Casa Blanca’	Casablanca lily	Leaf	-	-	NT
					Lilium formosanum	Formosa lily	Leaf	-	-	-
					Lilium longiflorum	Easter lily	Leaf	-	-	-
					Tulipa ×gesneriana	Tulip	Leaf	-	-	-
			Malpighiales	Euphorbiaceae	Euphorbia maculata	Spotted sandmat	Leaf	+	+	NT
				Phyllanthaceae	Phyllanthus urinaria	Chamber bitter	Leaf	+	+	NT
				Violaceae	Viola tricolor var. hortensis	Garden pansy	Leaf	+	+	NT
			Oxalidales	Oxalidaceae	Oxalis corniculata	Creeping woodsorrel	Leaf	-	-	+
			Piperales	Piperaceae	Peperomia obtusifolia	Baby rubber plant	Leaf	+	+	NT
				Saururaceae	Houttuynia cordata	Fish mint	Leaf	+	+	NT
			Plunbaginales	Plumbaginaceae	Limonium sinuatum	Wavyleaf sea-lavender	Leaf	+	+	NT
			Poales	Bromeliaceae	Ananas comosus	Pineapple	Leaf	+	+	NT
				Cyperaceae	Cyperus microiria	Asian flatsedge	Leaf	-	-	-
				Poaceae	Digitaria ciliaris	Southern crabgrass	Leaf	-	-	+
			Ranunculales	Papaveraceae	Papaver rhoeas	Corn poppy	Leaf	+	-	-
			Solanales	Convolvulaceae	Ipomoea batatas cv. 'Beniharuka'	Sweet potato	Leaf	+	+	NT
					Ipomoea nil	Picotee morning glory	Leaf	+	+	NT
				Solanaceae	Nicotiana sp.	Tobacco	Leaf	+	+	NT
					Solanum lycopersicum	Tomato	Fruit	+	+	NT
					Solanum melongena	Eggplant	Leaf	+	+	NT
			Zingiberales	Zingiberaceae	Zingiber mioga	Myoga ginger	Leaf/Flower bud	+/-	+/-	NT/+
					Zingiber officinale	Ginger	Leaf/Rhizome	+/-	+/-	+/-
		Herbaceous vine	Malpighiales	Passifloraceae	Passiflora caerulea	Blue passionflower	Leaf	+	+	NT
					Passiflora edulis	Passion fruit	Leaf	+	+	NT
		Herbaceous plant (Emergent plant)	Alismatales	Araceae	Zantedeschia aethiopica	Calla lily	Stem	+	+	NT
			Poales	Typhaceae	Typha latifolia	Broadleaf cattail	Leaf	+	-	+
			Proteales	Nelumbonaceae	Nelumbo nucifera	Indian lotus	Leaf	+	+	NT
		Herbaceous plant (Submergent plant)	Alismatales	Hydrocharitaceae	Egeria densa	Large-flowered waterweed	Leaf	-	-	-
		Herbaceous plant (Air plant)	Poales	Bromeliaceae	Tillandsia harrisii	Harrisii air plant	Leaf	+	+	NT
					Tillandsia stricta	Upright air plant	Leaf	+	+	NT
		Succulent plant	Asparagales	Asparagaceae	Sansevieria sp.	Snake plant	Leaf	-	-	-
			Caryophyllales	Aizoaceae	Lampranthus spectabilis	Trailing ice plant	Leaf	+	+	NT
				Cactaceae	Stenocereus sp.	Cactus	Stem	-	-	-
				Portulacaceae	Portulaca grandiflora	Rose moss	Leaf	+	-	+
			Saxifragales	Crassulaceae	Kalanchoe tomentosa	Panda plant	Leaf	+	+	NT
	Gymnosperm	Woody plant (shrub)	Pinales	Cupressaceae	Juniperus conferta	Shore juniper	Leaf	+	+	NT
				Pinaceae	Pinus pumila	Siberian dwarf pine	Leaf	-	+	NT
		Woody plant (tree)	Apiales	Araliaceae	Schefflera arboricola	Dwarf umbrella tree	Leaf	+	+	NT
			Coniferae	Podocarpaceae	Podocarpus macrophyllus	Yew plum pine	Leaf	-	-	-
			Cycadales	Cycadaceae	Cycas revoluta	Sago palm	Leaf	+	+	NT
			Ginkgoales	Ginkgoaceae	Ginkgo biloba	Ginkgo	Leaf	+	+	NT
			Pinales	Cupressaceae	Chamaecyparis obtusa	Japanese cypress	Leaf	-	+	NT
					Cryptomeria japonica	Japanese cedar	Leaf	-	+	+
					Cunninghamia lanceolata	China fir	Leaf	-	-	+
					Cupressus macrocarpa 'Gold Crest'	Monterey cypress	Leaf	+	+	NT
					Juniperus chinensis 'Kaizuka'	Kaizuka Juniper	Leaf	-	+	NT
					Juniperus ×pfitzeriana	Pfitzer juniper	Leaf	-	+	NT
					Metasequoia glyptostroboides	Dawn redwood	Leaf	-	+	NT
				Pinaceae	Cedrus deodara	Black pine	Leaf	+	-	-
					Pinus thunbergii	Black pine	Leaf	-	+	+
				Taxaceae	Taxus cuspidata	Japanese torreya	Leaf	-	+	NT
					Torreya nucifera	Japanese torreya	Leaf	-	-	-
	Fern		Equisetales	Equisetaceae	Equisetum hyemale	Rough horsetail	Leaf	-	-	-
			Polypodiales	Athyriaceae	Athyrium niponicum	Oriental ladyfern	Leaf	-	-	-
				Davalliaceae	Pachypleuria tyermanii	Bear's foot fern	Leaf	-	-	-
				Polypodiaceae	Lepisorus thunbergianus	Weeping fern	Leaf	-	-	-
			Schizaeales	Schizaeaceae	Lygodium japonicum	Climbing fern	Leaf	-	-	-
	*COX original: the original primer set designed by Tomlinson et al. (2010). **COX modified: the modified primer set designed in this study. ***DNA purification: further purified DNA samples using OneStep™ PCR Inhibitor Removal Kit (Zymo Research, Califirnia, USA). “+”; detected within 60 min, “-”; not detected within 60 min, NT; not tested.
